# Supplementary material for: Hereditary Spherocytosis: Can Next-Generation Sequencing of the Five Most Frequently Affected Genes Replace Time-Consuming Functional Investigations?
Source: Int J Mol Sci. 2023 Nov 30;24(23):17021. doi: 10.3390/ijms242317021 (PMC10707146; doi:10.3390/ijms242317021)
Supplement: Supplementary file 1 [file ijms-24-17021-s001.zip]

Archive with 2 entries (2 files):
- Suppl_Figures.pdf
- Suppl_Table.xlsx
