# Supplementary material for: Hereditary Spherocytosis: Can Next-Generation Sequencing of the Five Most Frequently Affected Genes Replace Time-Consuming Functional Investigations?
Source: Int J Mol Sci. 2023 Nov 30;24(23):17021. doi: 10.3390/ijms242317021 (PMC10707146; doi:10.3390/ijms242317021)
Supplement: Supplementary file 1 [file ijms-24-17021-s001.zip › Suppl_Table.xlsx]

## Sheet: TabS1
Table S1: Complete blood count and haemolysis markers of patient 12-1 (nine-year-old female). Results, which are not within the reference range, are depicted in bold.
The age- and sex-adapted reference values are given in the right column. The patient suffers from recurring Coombs negative haemolytic anaemia.
Red blood cells are microcytic and hyperchromic at the given time, but no anaemia is detected. However, high reticulocyte count and clinical chemistry parameters show signs of chronic haemolysis.
In this case, the low HbA1c is not indicative for hypoglycaemia, but rather caused by reduced erythrocyte life span and thus another sign of haemolysis.
Analyte	Result	Unit	Reference range
leukocytes	8.55	/nL	4.5 - 13
erythocytes	4.27	/pL	3.7 - 5.8
hemoglobin	12.8	g/dL	10 - 15
hematocrit	33.7¯	%	34 - 44
MCV	79¯	fL	83 - 100
MCH	30	pg	27 - 33
MCHC	37.9­	g/dL	32 - 35
EDW	20.6­	%	11 - 15
thrombocytes	486­	/nL	150 - 360
reticulocytes (relative)	8­	%	0.5 - 1.4
reticulocytes (absolute)	332­	/nL	19 - 69
mikrocytic erythrocytes	11.1­	%	<2.5
makrocytic erythrocytes	0.8	%	<2.5
hypochromic erythrocytes	1.4	%	<4
hyperchromic erythrocytes	42­	%	<4
Spherocytes	yes
HbA1c	4¯	mmol/mol Hb	21 - 38
haptoglobin	<0.08¯	g/L	0.11 - 2.2
LDH	401­	U/L	<245
bilirubin	3.22­	mg/dL	0.2 - 1.2
bilirubin (conjugated)	0.38	mg/dL	<0.5

## Sheet: TabS2
Table S2: Clinical presentation of the index patients and their families. The classic clinical signs of recurrent haemolysis are listed.
The disease severity is classified according to the AWMF spherocytosis guideline. It was not possible to obtain a complete medical history in every case.
The identifiers of all index patients are listed in bold, identifiers of all affected individuals are coloured.
Family ID	Patient ID	clinical diagnosis age in years	aplastic crisis	blood transfusion	hepatomegaly	splenomegaly	splenectomy	gallstone	prolonged jaundice at birth	Parvo B19 IgG	clinical severity	other diseases or symptoms
1	1-1 Index (4 m, F)	0-1	yes (with 4 y, associated to Parvo B19)	in the first year & during aplastic crisis	yes	yes	yes	yes	yes	positive	severe	hip dysplasia
	1-2 Index case’s father (34 y, M)	not applicable									not applicable
	1-3 Index case’s mother (33 y, F)	not applicable									not applicable
2	2-1 Index (20 m, F)	1	yes (with 1 y, associated to Parvo B19)	5-7 times in the first 2 years	no	yes	no	no	yes	positive	severe
	2-2 Index case’s father (39 y, M)	not applicable									not applicable
	2-3 Index case’s mother (37 y, F)	unknown	unknown	unknown	unknown	unknown	unknown	unknown	unknown	unknown	moderate
3	3-1 Index (17 y, M)	17	yes	more than 10	yes	yes	no	no	unknown	no Parvo B19 serology (2xPCR negative)	moderate?
	3-2 Index case’s brother (20 y, M)	not applicable									no symptoms
4	4-1 Index (1 d, M)	0-1	yes (with 1 y, not associated to Parvo B19)	5 times in the first year	no	no	no	no	yes	negative	moderate-severe	gonartritis left knee since the age of 3 years
	4-2 Index case’s father (32 y, M)	23	no	no	no	yes	no	no	yes		light
	4-3 Index case’s mother (26 y, F)	not applicable									not applicable
	4-4 Index case’s sister (7 m, F)	0-1	no	no	no	no	no	no	yes		light
5	5-1 Index (3 m, F)	0-1	no	5 times in the first year	no	no	no	yes	yes	negative	severe
	5-2 Index case’s father (28 y, M)	10	yes (in childhood)	several times as a child	yes	yes	yes	yes	yes		moderate	Colics
	5-3 Index case’s mother (30 y, F)	not applicable									not applicable
	5-4 Index case’s brother (1 d, M)	0-1	no	1 in the first year	no		no		yes		not applicable in the first year of life	no
6	6-1 Index (2 m, M)	0-1	no	1 in the first year	no	yes	no	no	yes	negative	not applicable in the first year of life
	6-2 Index case’s father (37 y, M)	8	yes (with 8 y associated to EBV & with 35 y)	2 times with 8 & 10 years	moderate	yes	no	yes	no		unknown	cholecystectomy with 37 years
	6-3 Index case’s mother (31 y, F)	not applicable									not applicable
7	7-1 Index (14 m, M)	1	yes (with 3 y, associated to Parvo B19)	3 times with 1, 3 & 8 years	yes	yes	no	no	yes	positive	moderate
	7-2 Index case’s mother (46 y, F)	not applicable									not applicable
8	8-1 Index (18 y, F)	1	unknown	unknown	yes	yes	no	no	unknown	negative	light
9	9-1 Index (8 y, F)	6	yes (with 6 y, associated to Parvo B19)	unknown	yes	yes	no	no	yes	positive	moderate	vascular necrosis of femur
	9-2 Index case’s father (42 y, M)	not applicable									not applicable
10	10-1 Index (6 y, M)	6	no	unknown	yes	yes	no	no	yes	negative	moderate
11	11-1 Index (11 y, F)	11	no	unknown	no	yes	no	no	no	negative	light-moderate
	11-2 Index case’s father (45 y, M)	not applicable									not applicable
	11-3 Index case’s mother (48 y, F)	not applicable									not applicable
12	12-1 Index (9 y, F)	9	yes (with 4 y, associated to Parvo B19)	2 times with 3 & 5 years	yes	(yes)	no	yes	unknown	positive	severe	Crohn's disease
	12-2 Index case’s father (50 y, M)	not applicable									not applicable
	12-3 Index case’s mother ( 48 y, F)	not applicable									not applicable
13	13-1 Index (8 y, F)	7	yes (with 7 y, associated to Parvo B19)	during aplastic crisis	no	yes	no	no	unknown	positive	light
14	14-1 Index (10 y, M)	0-1	yes (with 10 y, associated to Parvo B19)	in the first year & during aplastic crisis	yes	yes	no	yes	yes	positive	moderate
	14-2 Index case´s sister (3 d, F)	0-1	yes (with 8 y, associated to Parvo B19)	in the first year & during aplastic crisis	yes	yes	no	yes	yes	positive	moderate
	14-3 Index case’s mother (37 y, F)	not applicable									not applicable
15	15-1 Index (6 y, M)	6	yes	3 times with 5 & 6 years	yes	yes	no	yes	yes	positive	severe	cholecystectomy with 7 years/Gilbert´s syndrome
16	16-1 Index (6 y, F)	6	no	no	no	yes	no	no	no	negative	light-moderate
	16-2 Index case’s father (38 y, M)	unknown	unknown	no	unknown	unknown	no	unknown	no	unknown	light-moderate
17	17-1 Index (3 y, F)	3	no	no	no	yes	no	no	no	negative	light-moderate
18	18-1 Index (17 y, F)	not applicable	no	no	no	no	no	no	yes (no phototherapy)	not done	not applicable
19	19-1 Index (9 y, M)	2	no	2 times in the first years	moderate	yes	no	no	yes	negative	light-moderate
20	20-1 Index (12 y, F)	in childhood	yes		moderate	yes	no	yes		positive	light
21	21-1 Index (14 y, F)	in childhood		no	yes	yes	no				light-moderate
	21-2 Index case’s brother (16, M)	in childhood			yes	yes	no				light-moderate
22	22-1 Index (10 y, F)	in childhood									light-moderate
	clinical severity according to the AWMF guideline spherocytosis [21, 25]
	patient 4, 5, 6: At a younger age, findings such as splenomegaly, hepatomegaly and gallstones are not yet typical

## Sheet: TabS3
Table S3: Detailed laboratory results of the index patients and their families. The results of the complete blood count, haemolysis parameters and the results of OFT, EMA and PAGE are listed when available.
Not all family members were tested because of the lack of fresh material. As the reference ranges vary between probands of different ages and sexes, deviations from the reference range are marked with an arrow (↑ above the upper reference range, ↓ below the lower reference range).
The identifiers of all index patients are listed in bold, identifiers of all affected individuals are coloured.
Family ID	Patient ID	hemoglobin [g/dL]	MCV [fL]	MCHC [g/dL]	microcytic erythrocytes [%]	hyperchromic erythrocytes [%]	reticulocytes [%]	reticulocytes [/nL]	spherocytes in blood smear	lactatdehydrogenase [U/L]	haptoglobin [g/L]	bilirubin [mg/dL]	Osmotic fragility	EMA	PAGE	direct Coombs test
1	1-1 Index (4 m, F)	8.0¯	76.9¯	36.7­	13.0­	27.0­	13.3­	374.0­	yes	307.0­	<0.08¯	1.09	pathol.	pathol.		negative
	1-2 Index case’s father (34 y, M)	15.4	83.2¯	35.9­	1.0	2.0	1.5­	77.0­	no				non-pathol.	non-pathol.
	1-3 Index case’s mother (33 y, F)	13.9	85.3	34.9	1.0	1.0	1.6­	73.0­	no				non-pathol.	non-pathol.		negative
2	2-1 Index (20 m, F)	10.7	70.7¯	36.9­			7.8­		yes		<0.08¯		pathol.	pathol.		negative
	2-2 Index case’s father (39 y, M)	15.9	84.6	33.9	1.0	2.0			no
	2-3 Index case’s mother (37 y, F)	8.9¯ (pregnant)	84.2	37.3­					sporadic			2.1­
3	3-1 Index (17 y, M)	9.6¯	96.2	29.1¯					sporadic	328.0­	<0.08¯	5.0­	pathol.	non-pathol.		negative
	3-2 Index case’s brother (20 y, M)	14.7	92.4	33.3	0.0	0.0	1.3	63.0	no	224.0	0.37	1.1
4	4-1 Index (1 d, M)	12.5¯	99	36.4­	1.0	19.0­	10.8­	376.0­	yes	255.0­	<0.08¯	12.2­	pathol.	pathol.	Band 3 low	negative
	4-2 Index case’s father ( 32 y, M)															negative
	4-3 Index case’s mother (26 y, F)	13.1	83.5	34.3					no
	4-2 Index case’s sister (7 m, F)	11.8	64.8¯	38.8­	33.0­	23.0­			yes				pathol.			negative
5	5-1 Index (3 m, F)	8.7¯	82.1¯	35.1­	7.0­	10.0­			yes		<0.08¯	3.5­		pathol.		negative
	5-2 Index case’s father (28 y, M)	16.3	87.5	34.6			2.6­	140.0­	yes	145.0			pathol.		α & β spectrin low, protein 4.1 low	negative
	5-3 Index case’s mother (30 y, F)	13.2	88.1	33.4			0.9	40.0	no
	5-4 Index case’s brother (1 d, M)	13.0¯	102.9	33.9			10.3­	385.0­	yes	286.0­	<0.08¯	3.0­	pathol.			negative
6	6-1 Index (2 m, M)	10.2	70.2¯	38.1­	27.0­	27.0­	12.2­	477.0­	yes	295.0­	<0.08¯	3.1­	pathol.	pathol.		negative
	6-2 Index case’s father (37 y, M)	12.5¯	73.8¯	37.0­	18.0­	28.0­	8.6­	392.0­	yes
	6-3 Index case’s mother (31 y, F)	13.3	81.1¯	35.3­	2.0	4.0­	1.9­	91.0­	no	347.0­	0.95	0.4
7	7-1 Index (14 m, M)	10.2	71.3¯	34.7	22.0­	10.0­	8.9­		yes	308.0­	0.94	0.68	pathol.	pathol.		negative
	7-2 Index case’s mother (46 y, F)	11.3¯	73.4¯	31.6¯	12.0­	0.0	1.6­	81.0­	no	280.0­	1.30	0.2				negative
8	8-1 Index (18 y, F)	13.5	90.5	37­	2.0	19.0­	8.3­	337.0­	yes	220.0	<0.08¯	2.8­		pathol.		negative
9	9-1 Index (8 y, F)	9.3¯	83.6	38.6­	6.0­	45.0­	14.6­		yes	462.0­	<0.08¯	3.0­	pathol.	pathol.		negative
	9-2 Index case’s father (42 y, M)	16	88.5	31.3	0.0	3.0	1.2		no	276.0	1.31	0.9	non-pathol.	non-pathol.
10	10-1 Index (6 y, M)	7.3¯	80.8¯	36.4­	8.0­	33.0­	18.2­	441.0­	yes	407.0­	<0.08¯	2.0­	pathol.	pathol.		negative
11	11-1 Index (11 y, F)	11.9¯	81.6¯	36.8­	5.0­	32.0­	11.6­	458.0­	yes	250.0­	<0.08¯	2.6­	pathol.	pathol.		negative
	11-2 Index case’s father (45 y, M)	14.8	93.5	33.1	0.0	0.0	1.2	56.0	no
	11-2 Index case’s mother (48 y, F)	13.1	88.2	34.4	1.0	1.0	1.1	51.0	no	231.0	1.03	0.5
12	12-1 Index (9 y, F)	12.8	79¯	37.9­	11.1­	42.0­	8.0­	332.0­	yes	401.0­	<0.08¯	3.2­	pathol.	pathol.	β spectrin low, protein 4.1 low	negative
	12-2 Index case’s father (50 y, M)	14.8	87.9	34.4	1.0	0.3	1.6­	78.0­	no
	12-3 Index case’s mother (48 y, F)	12	87.3	33.4	1.0	0.5	1.3	55.0	no
13	13-1 Index (8 y, F)	13.3	76.9¯	36.9­	10.0­	24.0­			yes	220.0	<0.08¯	2.5­	pathol.	pathol.		negative
14	14-1 Index (10 y, M)	8.9¯	78.4¯	34					yes	245.0­	<0.08¯		inconclusive	inconclusive		negative
	14-2 Index case´s sister (8 y, F)	11.2	94.1	38­	3.0­	28.0­	9.6­	404.0­	yes		<0.08¯	18.4­	pathol.	pathol.		negative
	14-3 Index case’s mother (37 y, F)	14	88.7	33.8	1.0	0.2	2.0­	92.0­	no							negative
15	15-1 Index (6 y, M)	11.4	89.3	33.8	9.0­	10.0­			yes	435.0­	<0.08¯	4.7­	pathol.			negative
16	16-1 Index (6 y, F)	11.8	81.6¯	34.5	6.0­	5.0­	5.6­	235.0­	sporadic	318.0­	<0.08¯	2.5­		non-pathol.		negative
	16-2 Index case’s father (38 y, M)	14.7	88.8	34.8	2.0	4.0­	5.6­	268.0­	no
17	17-1 Index (3 y, F)	10.1	79.0¯	30.1¯	14.0­	41.0­	11.7­	389.0­	yes	399.0­	<0.08¯	1.3­	pathol.	pathol.
18	18-1 Index (17 y, F)	10.2¯	90.1	35.9­	2.0	23.0­	7.6­	244.0­	inconclusive	309.0­	<0.08¯	3.2­		non-pathol.
19	19-1 Index (9 y, M)	10.3	73.9¯	32.6	22.0­	15.0­	7.9­	337.0­	yes	665.0­	<0.08¯	3.7­				negative
20	20-1 Index (12 y, F)	11.4¯	82.3¯	36.3­	7.0	29.0­			yes	324.0­	<0.08¯		pathol.
21	21-1 Index (14 y, F)	11.2¯	93.3	35.2­			9.1­		yes	222.0	0.16¯	5.6­	pathol.	inconclusive
	21-2 Index case’s brother (16, M)	13.8	86.4	36.1­			6.0­		yes	217.0	0.40	7.2­	pathol.	inconclusive
22	22-1 Index (10 y, F)	10.8	79.8¯	37.0­					yes	304.0­	<0.08¯	7.6­		pathol.

## Sheet: TabS4
List of all non-synonymous, likely benign variants detected in the index patients, which do not contribute to the patients’ phenotypes.					In addition, the frequency of the low expression alleles αLELY and αLEPRA are given.
In four cases, the low-expression alleles are phenotype-relevant. In patient 10-1 a heterozygous nonsense variant in GSR was detected, the gene coding for glutathione reductase.
Due to the autosomal recessive inheritance of the glutathione reductase deficiency (OMIM #618660), the heterozygous variant does not induce haemolysis.
Family ID	Patient ID	Name	Variants
			SNV	MAF (dbSNP)	rsID (dbSNP)	ClinVar	Prediction tools	αLELY (SPTA1: c.[6531-12C>T; 5572C>G])	αLEPRA (SPTA1: c.4339-99C>T)
1	1-1 Index (4 m, F)		x					heterozygous (C/T; C/G)	reference (C/C)
2	2-1 Index (20 m, F)		x					reference (C/C; C/C)	reference (C/C)
3	3-1 Index (17 y, M)		x					heterozygous (C/T; C/G) (phenotype relevant)	reference (C/C)
4	4-1 Index (1 d, M)		x					heterozygous (C/T; C/G)	reference (C/C)
5	5-1 Index (3 m, F)		x					homozygous (T/T; G/G)	reference (C/C)
6	6-1 Index (2 m, M)		x					heterozygous (C/T; C/G) (phenotype relevant)	reference (C/C)
7	7-1 Index (14 m, M)	Montefiore	SLC4A1 (NM_000342.3): c.118G>A, p.(Glu40Lys)	0.016	rs45562031	benign/VUS/likely pathogenic	neutral/benign/disease causing	reference (C/C; C/C)	reference (C/C)
8	8-1 Index (18 y, F)		x					reference (C/C; C/C)	reference (C/C)
9	9-1 Index (8 y, F)		x					reference (C/C; C/C)	heterozygous (C/T)
10	10-1 Index (6 y, M)		GSR (NM_000637.5): c.48G>A, p.(Trp16Ter)	0.00014	rs1364499297	Not reported	disease causing	heterozygous (C/T; C/G)	reference (C/C)
11	11-1 Index (11 y, F)		SPTB (NM_001355436.2): c.40C>T, p.(Pro14Ser)	0.0019	rs147059670	Not reported	neutral/benign/disease causing	reference (C/C; C/C)	reference (C/C)
12	12-1 Index (9 y, F)		SPTB (NM_001355436.2): c.40C>T, p.(Pro14Ser)	0.0019	rs147059670	Not reported	neutral/benign/disease causing	heterozygous (C/T; C/G)	reference (C/C)
			SPTB (NM_001355436.2): c.6757_6759delAAG, p.(Lys2253del)	0.00051	rs753593714	VUS	deleterious/disease causing
13	13-1 Index (8 y, F)		SPTB (NM_001355436.2): c. 2519G>A, p.(Arg840His)	0.00085	rs146326769	VUS	benign/deleterious/disease causing	reference (C/C; C/C)	reference (C/C)
14	14-1 Index (10 y, M)		x					reference (C/C; C/C)	reference (C/C)
15	15-1 Index (6 y, M)		x					reference (C/C; C/C)	heterozygous (C/T) (phenotype relevant)
16	16-1 Index (6 y, F)		x					heterozygous (C/T; C/G) (phenotype relevant?)	reference (C/C)
17	17-1 Index (3 y, F)		SPTA1 (NM_003126.2): c.4490G>A, p.(Gly1497Glu)	0.017358	rs41273523	benign/VUS	tolerated/benign/benign	heterozygous (C/T; C/G)	reference (C/C)
18	18-1 Index (17 y, F)	Memphis	SLC4A1 (NM_000342.3): c.166A>G, p.(Lys56Glu)	0.029842	rs5036	benign/likely benign/pathogenic	tolerated/benign/benign	reference (C/C; C/C)	reference (C/C)

## Sheet: TabS5
Table S5: List of all anaemia-related variant calling genes. The 117 gene list consists of genes related to anaemia, haemolysis, bone marrow failure and iron- and heme-metabolism.
The genes werde selected according to recommendations, e.g. [48] and data from literature and databases (e.g. OMIM, HGNC), but also adapted to the diagnostic requirements of our medical center.
Both MIM numbers refer to the corresponding entries under omim.org, the transcript ID are listed under www.ncbi.nlm.nih.gov
Abbreviations: AD: autosomal dominant, AR: autosomal recessive, DR: digenic recessive, XL: X-linked, XLR: X-linked recessive
Disorders	Gene Symbol	Gene name	Gene/Locus MIM number	Chromosomal location	Transcript	Phenotype	Phenotype MIM number	Inhertitance
Membranopathies	ABCB6	ATP‐binding cassette, subfamily B, member 6	* 605452	2q35	NM_005689.4	Pseudohyperkalaemia, familial, 2, due to red cell leak	# 609153	AD
	ABCG5	ATP‐binding cassette, subfamily G, member 5	* 605459	2p21	NM_022436.3	Sitosterolaemia 2	# 618666	AR
	ABCG8	ATP‐binding cassette, subfamily G, member 8	* 605460	2p21	NM_022437.3	Sitosterolaemia 1	# 210250	AR
	ANK1	Ankyrin‐1	* 612641	8p11.21	NM_000037.4	Spherocytosis, type 1	# 182900	AD; AR
	EPB41	Erythrocyte membrane protein band 4.1	* 130500	1p35.3	NM_004437.4	Elliptocytosis 1	# 611804	AD; AR
	EPB42	Erythrocytic protein 4.2	* 177070	15q15.2	NM_000119.3	Spherocytosis, type 5	# 612690	AR
	KCNN4	Potassium channel, calcium‐activated, intermediate/small conductance channel, subfamily N, member 4	* 602754	19q13.31	NM_002250.3	Dehydrated hereditary stomatocytosis 2/Xerocytosis Gardos	# 616689	AD
	PIEZO1	Piezo-type mechanosensitive ion channel component 1	* 611184	16q24.3	NM_001142864.4	Dehydrated hereditary stomatocytosis with or without pseudohyperkalaemia and/or perinatal oedema	# 194380	AD
	RHAG	Rh blood group‐associated glycoprotein	* 180297	6p12.3	NM_000324.3	Overhydrated hereditary stomatocytosis	# 185000	AD
						Anaemia, haemolytic, Rh‐null, regulator type	# 268150	AR
	SLC2A1	Solute carrier family 2 (facilitated glucose transporter), member 1	* 138140	1p34.2	NM_006516.4	Stomatin‐deficient cryohydrocytosis with neurological defects	# 608885	AD
	SLC4A1	Solute carrier family 4 (anion exchanger), member 1/ Band3 (erythrocyte membrane protein band 3, Diego blood group)	+ 109270	17q21.31	NM_000342.4	Spherocytosis, type 4	# 612653	AD
						Cryohydrocytosis	# 185020	AD
						Distal renal tubular acidosis 4 with haemolytic anaemia	# 611590	AR
						Ovalocytosis, Southeast Asian type	# 166900	AD
	SPTA1	Spectrin, alpha, erythrocytic 1	* 182860	1q23.1	NM_003126.4	Elliptocytosis 2	# 130600	AD
						Pyropoikilocytosis	# 266140	AR
						Spherocytosis, type 3	# 270970	AR
	SPTB	Spectrin, beta, erythrocytic	* 182870	14q23.3	NM_001355436.2	Elliptocytosis‐3	# 617948
						Spherocytosis, type 2	# 616649	AD
	XK	Kell Blood Group Protein	* 314850	Xp21.1	NM_021083.4	McLeod syndrome with or without chronic granulomatous disease	# 300842	XL
Enzyme defects	AK1	Adenylate kinase 1	* 103000	9q34.11	NM_000476.3	Haemolytic anaemia due to adenylate kinase deficiency	# 612631	AR
	ALDOA	Aldolase, Fructose‐Bisphosphate A	* 103850	16p11.2	NM_001127617.2	Glycogen storage disease XII/Red cell aldolase deficiency	# 611881	AR
	G6PD	Glucose‐6‐phosphate dehydrogenase	* 305900	Xq28	NM_001042351.3	Haemolytic anaemia, G6PD deficient (favism)	# 300908	XL
	GAPDH	Glyceraldehyde-3-phosphate dehydrogenase	* 138400	12p13.31	NM_002046.7
	GCLC	Glutamate‐cysteine ligase, catalytic subunit	* 606857	6p12.1	NM_001498.4	Haemolytic anaemia due to gamma‐glutamylcysteine synthetase deficiency	# 230450	AR
	GOT1	Glutamate oxaloacetate transaminase, soluble	* 138180	10q24.2	NM_002079.3	Aspartate aminotransferase, serum level of, QTL1	# 614419
	GPI	Glucose-6- phosphate isomerase	* 172400	19q13.11	NM_000175.5	Haemolytic anaemia, non‐spherocytic, due to glucose phosphate isomerase deficiency	# 613470	AR
	GPX1	Glutathione peroxidase 1	* 138320	3p21.31	NM_000581.4	Hemolytic anemia due to glutathione peroxidase deficiency	% 614164	AR
	GSR	Glutathione reductase	* 138300	8p12	NM_000637.5	Hemolytic anemia due to glutathione reductase deficiency	# 618660	AR
	GSS	Glutathione synthetase	* 601002	20q11.22	NM_000178.4	Haemolytic anaemia due to glutathione synthetase deficiency	# 231900	AR
	HK1	Hexokinase‐1	* 142600	10q22.1	NM_000188.3	Haemolytic anaemia due to hexokinase deficiency	# 235700	AR
	NT5C3A	5′ nucleotidase, cytosolic IIIA	* 606224	7p14.3	NM_016489.14	Anaemia, haemolytic, due to UMPH1 deficiency	# 266120	AR
	PFKL	Phosphofructokinase, liver type	* 171860	21q22.3	NM_002626.6	Hemolytic anemia due to phosphofructokinase deficiency
	PFKM	Phosphofructokinase, muscle type	* 610681	12q13.11	NM_000289.6	Glycogen storage disease VII	# 232800	AR
	PGD	6-Phosphogluconate dehydrogenase	* 172200	1p36.22	NM_002631.4	6-Phosphogluconate dehydrogenase deficiency
	PGK1	Phosphoglycerate kinase 1	* 311800	Xq21.1	NM_000291.4	Phosphoglycerate kinase 1 deficiency	# 300653	XLR
	PKLR	Pyruvate kinase, liver and RBC type	* 609712	1q22	NM_000298.6	Pyruvate kinase deficiency	# 266200	AR
	TPI1	Triosephosphate isomerase 1	* 190450	12p13.31	NM_000365.6	Haemolytic anaemia due to triosephosphate isomerase deficiency	# 615512	AR
Haemoglobinopathies	HBA1	Hemoglobin--alpha locus 1	* 141800	16p13.3	NM_000558.5	Hemoglobin H disease, nondeletional	# 613978
						Thalassemias, alpha-	# 604131
	HBA2	Hemoglobin--alpha locus 2	* 141850	16p13.3	NM_000517.6	Hemoglobin H disease, nondeletional	# 613978
						Thalassemias, alpha-	# 604131
	HBB	Hemoglobin--beta locus	* 141900	11p15.4	NM_000518.5	Delta-beta thalassemia	# 141749	AD
						Sickle cell disease	# 603903	AR
						Thalassemia-beta, dominant inclusion-body	# 603902	AD
						Thalassemia, beta	# 613985
	HBD	Hemoglobin--delta locus	* 142000	11p15.4	NM_000519.4	Thalassemia, delta-
	HBE1	Hemoglobin--epsilon locus	* 142100	11p15.4	NM_005330.4
	HBG1	Hemoglobin, gamma A	* 142200	11p15.4	NM_000559.3	Fetal hemoglobin quantitative trait locus 1	# 141749	AD
	HBG2	Hemoglobin, gamma G	* 142250	11p15.4	NM_000184.3	Cyanosis, transient neonatal	# 613977	AD
						Fetal hemoglobin quantitative trait locus 1	# 141749	AD
	HBZ	Hemoglobin--zeta locus	* 142310	16p13.3	NM_005332.3
Fanconi Anaemia	BRCA2	BRCA2 DNA repair-associated protein	* 600185	13q13.1	NM_000059.4	Fanconi anemia, complementation group D1	# 605724
	BRIP1	BRCA1-interacting protein 1	* 605882	17q23.2	NM_032043.3	Fanconi anemia, complementation group J	# 609054
	ERCC4	ERCC excision repair 4, endonuclease catalytic subunit	* 133520	16p13.12	NM_005236.3	Fanconi anemia, complementation group Q	# 615272	AR
	FANCA	FANCA gene	* 607139	16q24.3	NM_000135.4	Fanconi anemia, complementation group A	# 227650	AR
	FANCB	FANCB gene	* 300515	Xp22.2	NM_001018113.3	Fanconi anemia, complementation group B	# 300514	XLR
	FANCC	FANCC gene	* 613899	9q22.32	NM_000136.3	Fanconi anemia, complementation group C	# 227645	AR
	FANCD2	FANCD2 gene	* 613984	3p25.3	NM_001018115.3	Fanconi anemia, complementation group D2	# 227646	AR
	FANCE	FANCE gene	* 613976	6p21.31	NM_021922.3	Fanconi anemia, complementation group E	# 600901	AR
	FANCF	FANCF gene	* 613897	11p14.3	NM_022725.4	Fanconi anemia, complementation group F	# 603467	AR
	FANCG	FANCG gene	* 602956	9p13.3	NM_004629.2	Fanconi anemia, complementation group G	# 614082	AR
	FANCI	FANCI gene	* 611360	15q26.1	NM_001113378.2	Fanconi anemia, complementation group I	# 609053	AR
	FANCL	FANCL gene	* 608111	2p16.1	NM_018062.4	Fanconi anemia, complementation group L	# 614083	AR
	FANCM	FANCM gene	* 609644	14q21.2	NM_020937.4	Fanconi anemia?		AR, DR
	PALB2	Partner and localizer of BRCA2	* 610355	16p12.2	NM_024675.4	Fanconi anemia, complementation group N	# 610832
	RAD51C	RAD51 paralog C	* 602774	17q22	NM_058216.3	Fanconi anemia, complementation group O	# 613390	AR
	SLX4	SLX4 structure-specific endonuclease subunit	* 613278	6p13.3	NM_032444.4	Fanconi anemia, complementation group P	# 613951	AR
Diamond–Blackfan Anaemia	ADA2	Adenosine deaminase 2	* 607575	22q11.1	NM_001282225.2	Vasculitis, autoinflammation, immunodeficiency, and haematological defects syndrome	# 615688	AR
	RPL5	Ribosomal protein L5	* 603634	1p22.1	NM_000969.5	Diamond–Blackfan anaemia 6	# 612561	AD
	RPL9	Ribosomal protein L9	* 603686	4p14	NM_000661.5	Diamond-Blackfan anemia?
	RPL11	Ribosomal protein L11	* 604175	1p36.11	NM_000975.5	Diamond–Blackfan anaemia 7	# 612562	AD
	RPL15	Ribosomal protein L15	* 604174	3p24.2	NM_002948.5	Diamond–Blackfan anaemia 12	# 615550	AD
	RPL26	Ribosomal protein L26	* 603704	17p13.1	NM_000987.5	Diamond–Blackfan anaemia 11	# 614900	AD
	RPL27	Ribosomal protein L27	* 607526	17q21.31	NM_000988.5	Diamond–Blackfan anaemia 16	# 617408	AD
	RPL31	Ribosomal protein L31	* 617415	2q11.2	NM_001098577.3	Diamond–Blackfan anaemia?		AD
	RPL35A	Ribosomal protein L35a	* 180468	3q29	NM_000996.4	Diamond–Blackfan anaemia 5	# 612528	AD
	RPS7	Ribosomal protein S7	* 603658	2p25.3	NM_001011.4	Diamond–Blackfan anaemia 8	# 612563	AD
	RPS10	Ribosomal protein S10	* 603632	6p21.31	NM_001014.5	Diamond–Blackfan anaemia 9	# 613308	AD
	RPS17	Ribosomal protein S17	* 180472	15q25.2	NM_001021.6	Diamond–Blackfan anaemia 4	# 612527	AD
	RPS19	Ribosomal protein S19	* 603474	19q13.2	NM_001022.4	Diamond–Blackfan anaemia 1	# 105650	AD
	RPS24	Ribosomal protein S24	* 602412	10q22.3	NM_033022.4	Diamond–Blackfan anaemia 3	# 610629	AD
	RPS26	Ribosomal protein S26	* 603701	12q13.2	NM_001029.5	Diamond–Blackfan anaemia 10	# 613309	AD
	RPS27	Ribosomal protein S27	* 603702	1q21.3	NM_001030.6	Diamond–Blackfan anaemia 17	# 617409	AD
	RPS28	Ribosomal protein S28	* 603685	19p13.2	NM_001031.5	Diamond–Blackfan anaemia 15 with mandibulofacial dysostosis	# 606164	AD
	RPS29	Ribosomal protein S29	* 603633	14q21.3	NM_001032.5	Diamond–Blackfan anaemia 13	# 615909	AD
	TSR2	TSR2 ribosome maturation factor	* 300945	Xp11.22	NM_058163.3	Diamond–Blackfan anaemia 14 with mandibulofacial dysostosis	# 300946	XLR
Atypical microcytic anaemias	SLC11A2	Solute carrier family 11 (proton‐coupled divalent metal ion transporter) member 2	* 600523	12q13.12	NM_000617.3	Anaemia, hypochromic microcytic, with iron overload 1	# 206100	AR
	STEAP3	STEAP3 metalloreductase	* 609671	2q14.2	NM_001008410.2	Anaemia, hypochromic microcytic, with iron overload 2	# 615234	AD
	TMPRSS6	Transmembrane protease, serine 6 (matriptase 2)	* 609862	22q12.3	NM_153609.4	Iron‐refractory iron deficiency anaemia	# 206200	AR
Congenital Dyserythropoietic Anaemia (CDA)	CDAN1	Codanin 1	* 607465	15q15.2	NM_138477.4	Dyserythropoietic anaemia, congenital, type Ia	# 224120	AR
	CDIN1	CDAN1 Interacting Nuclease 1	* 615626	15q14	NM_001321759.2	Dyserythropoietic anaemia, congenital, type Ib	# 615631	AR
	GATA1	GATA‐binding protein‐1 (globin transcription factor‐1)	* 305371	Xp11.23	NM_002049.4	Anaemia, X‐linked, with/without neutropenia and/or platelet abnormalities	# 300835	XLR
						Thrombocytopenia with beta‐thalassemia, X‐linked	# 314050	XL
						Thrombocytopenia, X‐linked, with or without dyserythropoietic anaemia	# 300367	XL
						Hemolytic anemia due to elevated adenosine deaminase	# 301083	XL
	KIF23	Kinesin family member 23	* 605064	15q23	NM_138555.4	Dyserythropoietic anaemia, congenital, type III	# 105600	AD
	KLF1	Kruppel‐like factor 1, erythroid	* 600599	19p13.13	NM_006563.5	Dyserythropoietic anaemia, congenital, type IV	# 613673	AD
	RACGAP1	RAC GTPase-activating protein	* 604980	12q13.12	NM_001319999.2	Anemia, congenital dyserythropoietic, type IIIb, autosomal recessive	# 619789	AR
	SEC23B	SEC23 homologue B, coat complex II component	* 610512	20p11.23	NM_006363.6	Dyserythropoietic anaemia, congenital, type II	# 224100	AR
Porphyria	ALAD	delta-aminolevulinate dehydratase	* 125270	9q32	NM_000031.6	Porphyria, acute hepatic	# 612740	AR
	ALAS2	Delta-aminolevulinate synthase	* 301300	Xp11.21	NM_000032.5	Anemia, sideroblastic, 1	# 300751	XL
						Protoporphyria, erythropoietic, X-linked	# 300752	XLR
	CLPX	Caseinolytic mitochondrial matrix peptidase chaperone subunit	* 615611	15q22.31	NM_006660.5	Protoporphyria, erythropoietic, 2	# 618015	AD
	CPOX	Coproporphyrinogen oxidase	* 612732	3q11.2	NM_000097.7	Harderoporphyria	# 618892	AR
						Coproporphyria, hereditary	# 121300	AD, AR
	FECH	Ferrochelatase	* 612386	18q21.31	NM_000140.5	Protoporphyria, erythropoietic, 1	# 177000	AR
	HMBS	Hydroxymethylbilane synthase	* 609806	11q23.3	NM_000190.4	Porphyria, acute intermittent	# 176000	AD
	PPOX	Protoporphyrinogen oxidase	* 600923	1q23.3	NM_001122764.3	Variegate porphyria	# 176200	AD
						Variegate porphyria, childhood-onset	# 620483	AR
	UROD	Uroporphyrinogen decarboxylase	* 613521	1p34.1	NM_000374.5	Porphyria, hepatoerythropoietic	# 176100	AD, AR
	UROS	Uroporphyrinogen III synthase	* 606938	10q26.2	NM_000375.3	Porphyria, congenital erythropoietic	# 263700	AR
Dyskeratosis congenita	DKC1	Dyskerin	* 300126	Xq28	NM_001363.5	Dyskeratosis congenita, X-linked	# 305000	XLR
	NHP2	NHP2 ribonucleoprotein	* 606470	5q35.3	NM_017838.4	Dyskeratosis congenita, autosomal recessive 2	# 613987	AR
	NOP10	NOP10 ribonucleoprotein	* 606471	15q14	NM_018648.4	Dyskeratosis congenita, autosomal recessive 1	# 224230	AR
	PARN	Polyadenylate-specific ribonuclease	* 604212	16p13.12	NM_002582.4	Dyskeratosis congenita, autosomal recessive 6	# 616353	AR
	RTEL1	Regulator of telomere elongation helicase 1	* 608833	20q13.33	NM_001283009.2	Dyskeratosis congenita, autosomal dominant 4	# 615190	AD
						Dyskeratosis congenita, autosomal recessive 5	# 615190	AR
	TERC	Telomerase RNA component	* 602322	3q26.2	NR_001566.1	Dyskeratosis congenita, autosomal dominant 1	# 127550	AD
	TERT	Telomerase reverse transcriptase	* 187270	5p15.33	NM_198253.3	Dyskeratosis congenita, autosomal dominant 2	# 613989	AD
						Dyskeratosis congenita, autosomal recessive 4	# 613989	AR
						Pulmonary fibrosis and/or bone marrow failure syndrome, telomere-related, 1	# 614742	AD
	TINF2	TERF1-interacting nuclear factor 2	* 604319	14q12	NM_001099274.3	Dyskeratosis congenita, autosomal dominant 3	# 613990	AD
	WRAP53	WD repeat-containing protein antisense to TP53	* 612661	17p13.1	NM_001143992.2	Dyskeratosis congenita, autosomal recessive 3	# 613988	AR
Hyperbilirubinemia	UGT1A1	UDP-glucuronosyltransferase 1 family, polypeptide A1	* 191740	2q37.1	NM_000463.3	Gilbert syndrome	# 143500	AR
						Crigler-Najjar syndrome, type I	# 218800	AR
						Crigler-Najjar syndrome, type II	# 606785	AR
	UGT1A6	UDP-glucuronosyltransferase 1 family, polypeptide A6	* 606431	2q37.1	NM_001072.4
	UGT1A7	UDP-glucuronosyltransferase 1 family, polypeptide A7	* 606432	2q37.1	NM_019077.3
	SLCO1B1	Solute carrier organic anion transporter family, member 1B1	* 604843	12p12.1	NM_006446.5	Hyperbilirubinemia, Rotor type, digenic	# 237450	DR
	SLCO1B3	Solute carrier organic anion transporter family, member 1B3	* 605495	12p12.2	NM_019844.4	Hyperbilirubinemia, Rotor type, digenic	# 237450	DR
Methemoglobinemia	CYB5A	Cytochrome b5, type A	* 613218	18q22.3	NM_148923.4	Methemoglobinemia and ambiguous genitalia	# 250790	AR
	CYB5R3	Cytochrome b5 reductase 3	* 613213	22q13.2	NM_000398.7	Methemoglobinemia, type I	# 250800	AR
						Methemoglobinemia, type II	# 250800	AR
Hemochromatosis	BLVRB	Biliverdin reductase B	* 600941	19q13.2	NM_000713.3
	HAMP	Hepcidin antimicrobial peptide	* 606464	19q13.12	NM_021175.4	Hemochromatosis, type 2B	# 613313	AR
	HFE	HFE gene	* 613609	6p22.2	NM_000410.4	Hemochromatosis, type 1	# 235200	AR
	HJV	Hemojuvelin bmp coreceptor	* 608374	1q21.1	NM_213653.4	Hemochromatosis, type 2A	# 602390	AR
	SLC40A1	Solute carrier family 40 (iron-regulated transporter), member 1	* 604653	2q32.2	NM_014585.6	Hemochromatosis, type 4	# 606069	AD
	TFR2	Transferrin Receptor 2	* 604720	7q22.1	NM_003227.4	Hemochromatosis, type 3	# 604250	AR
Shwachman-Diamond syndrome	SBDS	SBDS ribosome maturation factor	* 607444	7q11.21	NM_016038.4	Shwachman-Diamond syndrome 1	# 260400	AR
